# Supplementary material for: Identification of the mitophagy-related diagnostic biomarkers in hepatocellular carcinoma based on machine learning algorithm and construction of prognostic model
Source: Front Oncol. 2023 Mar 1;13:1132559. doi: 10.3389/fonc.2023.1132559 (PMC10014545; doi:10.3389/fonc.2023.1132559)
Supplement: Supplementary file 8 [file Table_4.xlsx]

## Sheet: Sheet1
Patient Number	Pathological diagnosis	Inpatient number	Pathological wax block number	P/T
1	（右肝）肝细胞癌（中度分化），周围肝组织示结节性肝硬化。_x000D_ 肝脏切缘组织示结节性肝硬化。_x000D_	236422	LI-1500004-P-P-02	P
			LI-1500004-T-P-03	T
2	（右肝）肝细胞癌（中度分化），周围肝组织示结节性肝硬化。_x000D_ 癌组织紧接肝脏切缘。_x000D_ （脾脏）符合：淤血性脾肿大。	238802	LI-1500012-P-P-01	P
			LI-1500012-T-P-01	T
3	（右肝）肝细胞肝癌（中分化）。_x000D_ 肝组织切缘未见癌累及。	239849	LI-1500016-P-P-01	P
			LI-1500016-T-P-01	T
4	（右肝）肝细胞性肝癌（高-中分化）。_x000D_ 肝脏切缘未见癌组织。	241290	LI-1500022-P-P-01	P
			LI-1500022-T-P-01	T
5	（肝）肝细胞癌（中-低分化）。_x000D_ 肝脏切缘未见癌组织。	245459	LI-1500032-P-P-01	P
			LI-1500032-T-P-01	T
6	（右半肝）肝细胞肝癌（中-低分化），脉管侵犯（+），卫星灶（+），周围肝组织为结节性肝硬化；肝组织切缘未见癌累及；（脾脏）血管瘤。（胆囊）慢性胆囊炎。	248141	LI-1500045-P-P-01	P
			LI-1500045-T-P-01	T
7	（右肝）肝细胞性肝癌（中分化），周围肝组织呈结节性肝硬化改变。_x000D_ 切缘未见癌组织。	252205	LI-1500052-P-P-01	P
			LI-1500052-T-P-01	T
8	（右肝）肝细胞癌（中-低分化）。_x000D_ 肝脏切缘未见癌组织。_x000D_ （胆囊）慢性胆囊炎。_x000D_ 胆囊颈部淋巴结1枚示慢性炎。	255057	LI-1500061-P-P-01	P
			LI-1500061-T-P-01	T
9	（右肝）中-低分化肝细胞癌。_x000D_ 肝切除标本切缘未见癌组织浸润。	257005	LI-1500076-P-P-01	P
			LI-1500076-T-P-01	T
10	（肝）肝细胞癌（中分化）。_x000D_ 肝脏切缘未见癌组织，肝细胞脂肪变性。_x000D_ （灰黄区）镜下示肝细胞脂肪变性。_x000D_ （胆囊）慢性炎，壁外纤维脂肪组织内见癌组织浸润。	272321	LI-1500179-P-P-01	P
			LI-1500179-T-P-01	T
11	（右肝）肝细胞性肝癌（中-低分化），周围肝组织呈结节状肝硬化改变。_x000D_ 肝断面切缘未见癌浸润。_x000D_	269814	LI-1500195-P-P-01	P
			LI-1500195-T-P-01	T
12	（右肝）肝细胞性肝癌，中分化，癌组织侵犯血管。_x000D_ 周围肝组织呈结节性肝硬化改变。_x000D_ 切缘未见癌组织累及。	279357	LI-1500235-P-P-01	P
			LI-1500235-T-P-01	T
13	（肝脏）肝细胞癌。	283957	LI-1500289-P-P-01	P
			LI-1500289-T-P-01	T
14	（肝脏）肝细胞肝癌（中分化）；周围肝组织为结节性肝硬化，灶区见血吸虫卵沉着（已死亡、钙化）。_x000D_ 肝组织切缘为结节性肝硬化，灶区见血吸虫卵沉着（已死亡、钙化），未见癌组织。_x000D_ （脾脏）符合：淤血性脾肿大；脾门脂肪组织内见少许胰腺组织。_x000D_	293299	LI-1500357-P-P-01	P
			LI-1500357-T-P-01	T
15	（肝左外叶）肝细胞肝癌（中-低分化），周围肝组织示结节性肝硬化；_x000D_ 肝组织切缘未见癌累及。	304267	LI-1600032-P-P-01	P
			LI-1600032-T-P-01	T
16	（右肝）肝细胞肝癌（中-低分化），周围呈结节性肝硬化改变。_x000D_ 肝组织断端切缘未见癌累及，呈结节性肝硬化改变。_x000D_ （胆囊）慢性胆囊炎，胆石症。_x000D_ 胆囊颈切缘示慢性炎。	322187	LI-1600203-P-P-01	P
			LI-1600203-T-P-01	T
17	（肝）中-低分化肝细胞性肝癌，脉管内见癌栓，并伴肝内转移。周围肝组织呈结节性肝硬化形成趋势。_x000D_ 标本切缘未见癌组织。_x000D_ （胆囊）慢性胆囊炎伴胆固醇型息肉形成。_x000D_ 胆囊颈切缘示慢性炎。_x000D_	322988	LI-1600241-P-P-01	P
			LI-1600241-T-P-01	T
18	（肝）中-低分化肝细胞性肝癌，血管内见癌栓，周围肝组织示结节性肝硬化。_x000D_ 标本切缘未见癌组织。_x000D_ （胆囊）慢性胆囊炎。_x000D_ 胆囊颈切缘示慢性炎。	323893	LI-1600242-P-P-01	P
			LI-1600242-T-P-01	T
19	（右肝）肝细胞肝癌（中分化），周围肝组织示结节性肝硬化；_x000D_ 肝组织切缘未见癌累及。_x000D_	339186	LI-1600380-P-P-01	P
			LI-1600380-T-P-01	T
20	（肝右叶）肝细胞癌（中-低分化）。_x000D_ 肝切缘组织呈结节性肝硬化改变，内未见癌浸润。_x000D_	347690	LI-1600476-P-P-01	P
			LI-1600476-T-P-01	T
21	（肝）中-低分化肝细胞性肝癌。_x000D_ 肝脏切缘未见癌组织。_x000D_ 周围肝组织示结节性肝硬化。	371708	LI-1600667-P-P-01	P
			LI-1600667-T-P-01	T
22	（右肝）肝细胞癌（中-低分化），周围肝组织呈结节性肝硬化改变。_x000D_ 肝脏切缘未见癌组织。_x000D_ （脾脏）符合：淤血性脾肿大。_x000D_ （肿瘤旁后腹膜肿块）淋巴结（1/1）见癌转移。	379211	LI-1600725-P-P-01	P
			LI-1600725-T-P-01	T
23	（右肝）中-低分化肝细胞性肝癌，血管内见癌栓；周围肝组织示结节性肝硬化。_x000D_ 肝脏切缘未见癌组织。_x000D_ （胆囊）慢性胆囊炎。_x000D_ 胆囊颈切缘示慢性炎。	378964	LI-1600734-P-P-01	P
			LI-1600734-T-P-01	T
24	（肝）中-低分化肝细胞性肝癌，周围肝组织示结节性肝硬化。_x000D_ 肝脏切缘未见癌组织。_x000D_	381829	LI-1600771-P-P-01	P
			LI-1600771-T-P-02	T
25	（左肝）肝细胞肝癌（中分化）。_x000D_ 肝断面切缘未见癌浸润，伴脂肪变性。_x000D_	383404	LI-1600783-P-P-01	P
			LI-1600783-T-P-04	T
26	（肝）中-低分化肝细胞癌，部分区示肉瘤样变，部分区示透明细胞型肝细胞癌。肝切缘组织呈结节性肝硬化改变，内未见癌浸润。	406136	LI-1700064-P-P-1	P
			LI-1700064-T-P-1	T
27	（右半肝）肝细胞性肝癌（低分化）。_x000D_ 肝切缘组织呈结节性肝硬化改变，内未见癌浸润。_x000D_ （胆囊）慢性胆囊炎，未见癌累及。	415502	LI-1700154-P-P-01	P
			LI-1700154-T-P-04	T
28	（右肝）肝细胞癌，高-中度分化，未见明确的脉管内癌栓。周围肝组织示结节性肝硬化。 肝切缘结节性肝硬化，未见癌浸润。（胆囊）慢性胆囊炎伴胆石症，未见癌累及。胆囊颈切缘未见癌累及。	425844	LI-1700243-P-P-01	P
			LI-1700243-T-P-01	T
29	（肝）肝细胞癌（高-中度分化）。_x000D_ 肝切缘未见癌浸润，呈结节性肝硬化改变。_x000D_	445638	LI-1700380-P-P-01	P
			LI-1700380-T-P-03	T
30	（肝）肝细胞性肝癌，中-低分化。_x000D_ 肝组织切缘未见癌累及。_x000D_ 胆囊颈部淋巴结（0/1）、肝十二指肠韧带淋巴结（0/7）均未见癌转移。_x000D_ （胆囊）慢性胆囊炎；胆石症。胆囊颈部切缘为慢性炎。_x000D_ （胆管癌栓）镜下见肝细胞性肝癌组织，灶区伴出血及坏死。	457707	LI-1700438-P-P-01	P
			LI-1700438-T-P-01	T
31	（肝脏）肝细胞性肝癌（中分化），周围肝组织呈结节状肝硬化改变，可见脉管内癌栓。肝断面切缘见癌组织。（胆囊）慢性胆囊炎，未见癌累及。	468931	LI-1700484-P-P-01	P
			LI-1700484-T-P-01	T
32	（右肝）肝细胞性肝癌（高分化），周围肝组织呈血吸虫肝硬化改变。_x000D_ 肿块紧邻肝组织切缘。_x000D_ （胆囊）慢性胆囊炎、胆石症。	473026	LI-1700502-P-P-01	P
			LI-1700502-T-P-01	T
33	（右肝）结合HE及免疫组化结果，诊断：肝细胞肝癌（中分化），周围肝组织示结节性肝硬化；未见明确的脉管内癌栓。_x000D_ 肝脏切缘未见癌累及。_x000D_ （胆囊）慢性胆囊炎。_x000D_ _x000D_	473875	LI-1700509-P-P-01	P
			LI-1700509-T-P-01	T
34	（肝脏）中分化肝细胞性肝癌。周围肝组织肝小叶结构存在，灶区轻度脂肪变性，汇管区较多淋巴细胞等炎细胞浸润。_x000D_ 肝脏切缘未见癌组织。_x000D_ （胆囊）慢性胆囊炎。_x000D_ 胆囊颈部切缘示慢性炎。_x000D_ 胆囊颈部淋巴结（0/1）未见癌转移。	477079	LI-1700553-P-P-01	P
			LI-1700553-T-P-05	T
35	（右肝）肝细胞癌，中度分化，周围肝组织为结节性肝硬化，灶区见血吸虫卵沉着（已死亡、钙化）。_x000D_ 切缘未见癌组织。	491493	LI-1700838-P-P-01	P
			LI-1700838-T-P-01	T
36	（左肝）肝细胞性肝癌（中分化），周围肝组织呈结节状肝硬化改变。_x000D_ 肝断面切缘未见癌浸润。_x000D_ （胆囊）慢性胆囊炎，未见癌累及。	492996	LI-1700847-P-P-01	P
			LI-1700847-T-P-01	T
37	（肝脏）中-低分化肝细胞性肝癌伴肝内卫星灶形成。_x000D_ 标本切缘未见癌组织，肝组织呈结节性肝硬化改变。_x000D_ 肝总动脉旁淋巴结（0/2）、贲门旁淋巴结（0/3）未见癌转移。	504025	LI-1701103-P-P-01	P
			LI-1701103-T-P-01	T
38	（肝右叶）肝细胞性肝癌，中-低分化；周围肝组织有结节性肝硬化改变，部分伴脂肪变性。_x000D_ 标本切缘未见癌累及。	508220	LI-1701182-P-P-01	P
			LI-1701182-T-P-01	T
39	（左半肝）肝细胞性肝癌（中度分化），灶区见大片伊红色无结构物及坏死组织；周围肝组织示结节性肝硬化改变。标本切缘未见癌组织，呈结节性肝硬化改变。（胆囊）慢性胆囊炎。胆囊颈切缘示慢性炎。	508151	LI-1701199-P-P-01	P
			LI-1701199-T-P-01	T
40	（右肝）肝细胞性肝癌（高分化），未见明确的脉管内癌栓；周围肝组织呈结节性肝硬化改变，小灶区见血吸虫虫卵样钙化。 标本切缘及另见脂肪组织未见癌累及。 （胆囊）慢性胆囊炎，胆石症；未见癌累及。 胆囊颈切缘示慢性炎，未见癌累及。	511395	LI-1800053-P-P-01	P
			LI-1800053-T-P-02	T
